# Supplementary material for: Application of Cornelian Cherry Iridoid-Polyphenolic Fraction and Loganic Acid to Reduce Intraocular Pressure
Source: Evid Based Complement Alternat Med. 2015 Jun 1;2015:939402. doi: 10.1155/2015/939402 (PMC4466386; doi:10.1155/2015/939402)
Supplement: Supplementary file 1 [file 939402.f1.zip]

Archive with 3 entries (3 files):
- 939402supp1190361_v1.pdf
- 939402supp2Suplementary  data Fig.1s . HPLC Chromatogram of  Loganic acid 245nm i 520nm (1).docx
- 939402supp3Suplementary  data Fig.2s . HPLC Chromatogram of iridoid-polyph fraction 245nm i 520nm_21 April  (1).docx
